# Supplementary material for: Tamilokus mabinia, a new, anatomically divergent genus and species of wood-boring bivalve from the Philippines
Source: PeerJ. 2019 Feb 7;7:e6256. doi: 10.7717/peerj.6256 (PMC6368970; doi:10.7717/peerj.6256)
Supplement: Supplemental Information 2 — Raw 28S sequence data. Please note, these files are for the purpose of review only. GenBank accession numbers will be provided upon acceptance of manuscript. [file peerj-07-6256-s002.fasta]

>Mabini_Feb_2018_PMS-3946U_Nsp-28S_Assembly_consensus_sequence 6 reads from Nsp-28S assembled using Geneious
TCGCGGGAAATGTGGTGTATAGGAAGTCGACTGGGGTCGTCGTCACATGCTCGAGTCCTCCTGATCGTGGCCCACACCCATAGCGGGTGTCAGGCCCCTGGTGGCACGGGTGACGTCCCTTTCGAAACTTCCTTGGAGTCGGGTTGTTTGAGAATGCAGCCCAAAGTGGGTGGTAAACTCCACCTAAGGCTAAATACATGCACGAGTCCGATAGCGGACAAGTACCGTGAGGGAAAATTGAAAAGAACTTTGAAGAGAGAGTTCAAGAGTACGTGAAACCGCGCAGAGGCAAACGGGTGGATCCGCATGATGGTCGACCCGGGGAATTCAGCCCAGCAGTCGGGGCTCGCGAGGCGTTTCAGAGATGTCCACAACTCTGGCGCCCGCGGTTGGCTTCCGCAGGCAGGGTGCACTTTCTCCGGCGTCGCAGGCCACGACCGGTTTCTGCGCGCCGTCACGAGCCCGGCGGCAAGGTGGCCGGGACCGTTCACTCGGTCCCGGTGTTACAGTCCGCCGCGGTGTGACAGGCCGCGAGACCGAGGATGACTCCGCGCCCAGCGGCTTCGGGTCGTCCGGGAGCGTTCGACGTGGGCGGCTCACTGTTTCGGCAGTGCCCCCAGACCGCGCACCCGGTACGGGCTCGTCTCGCTGCGGGCGCCACGGGTCTGTGGCGAATCGGTCGGTCCTCCACCCGACCCGTCTTGAAACACGGACCAAGGAGTCTAGCATGTGCGCGAGTCATGGGGTCTGACGAAACCCAAAGGCGCAACGAAAGTGAAGGCCGCCCCCGGCTGGCCTAGGCAGGATCCGGGCCGCATCGCGGCTCGGCGCACTGCCGGCCCGTCTCGGCGGCATTGCCCGCGAGGCGGAGCTAGAGCGCACATGCTGGGACCCGAAAGATGGTGAACTATGCTTGAGTAGGACGAAGTCAGAGGAAACTCTGATGGAGGTCCGCAGCGGTTCTGACGTGCAAATCGATCGTCGAACTTGAGTATAGGGGCGAAAGACTAATCGAACCATCTAGTAGCTGGTTCCCTCCGAAGTTTCCCTCAGGATAGCTGGCACTGCTGCAAATGCAGTTTTATCCGGTAAAGCGAATGATTAGAGGCATTGGGGACTAAATGACCTCAACCTATTCTCAAACTTTAAATGGGTCAGATGCGCGACTCGCTTAAATGGAGCCGCTGCCTCGAATGCCTAGTGCCAAGTGGGCCACTTTTGGTAAGCAGAACTGGCGCTGTGGGATGAACCAAACGCCCGGTTAAGGCGCCCGATGCTGACGCTCATCAGATACCATAAAAGGTGTTGGTTGATACAGACAGCAGGACGGTGGCCATGGAAGTCGGAATCCGCTAAGGAGTGTGTAACAACTCACCTGCCGAATCAACTAGCCCTGAAAATGGATGGCGCT
